# Supplementary material for: TIMP1 Overexpression in Ovarian Cancer Spheroids: Implications for Prognosis, Resistance, and Metastatic Potential
Source: Cancers (Basel). 2025 May 9;17(10):1605. doi: 10.3390/cancers17101605 (PMC12109905; doi:10.3390/cancers17101605)
Supplement: Supplementary file 1 [file cancers-17-01605-s001.zip]

Archive with 6 entries (6 files):
- Figure S1.tif
- Figure S2.tif
- Figure S3.tif
- Figure S4.tif
- File S1.pdf
- Supporting Information.pdf
